# Supplementary material for: A new analysis of hypoxia tolerance in fishes using a database of critical oxygen level (Pcrit)
Source: Conserv Physiol. 2016 Apr 27;4(1):cow012. doi: 10.1093/conphys/cow012 (PMC4849809; doi:10.1093/conphys/cow012)
Supplement: Supplementary Data [file cow012supp.zip]

Archive with 2 entries (2 files):
- cow012supp.docx
- manifest.xml
